# Supplementary material for: Cytomegalovirus infection lengthens the cell cycle of granule cell precursors during postnatal cerebellar development
Source: JCI Insight. 2024 Jun 10;9(11):e175525. doi: 10.1172/jci.insight.175525 (PMC11382886; doi:10.1172/jci.insight.175525)
Supplement: Supporting data values [file jciinsight-9-175525-s186.xlsx]

## Sheet: Fig. 1A
	Experiment #
	Sample #	LOG (per mg)
	DNA sample
	P8 control	1.71111
	P8 control	1.61805
	P8 control	1.20065
	P4 MCMV	2.35251
	P4 MCMV	2.68838
	P4 MCMV	2.33898
	P4 MCMV	2.68628
	P4 MCMV	2.40238
	P6 MCMV	5.21766
	P6 MCMV	4.80109
	P6 MCMV	3.78691
	P6 MCMV	4.58209
	P8 MCMV	5.10562
	P8 MCMV	4.13951
	P8 MCMV	4.76641
	P8 MCMV	4.23766
	P8 MCMV	5.20456
	P10 MCMV	5.39512
	P10 MCMV	5.54399
	P10 MCMV	5.336
	P12 MCMV	5.69361
	P12 MCMV	5.53348
	P12 MCMV	6.21029
	P12 MCMV	5.2207
	P12 MCMV	5.38674
	P12 MCMV	5.00901
	P14 MCMV	5.34294
	P14 MCMV	5.49854
	P14 MCMV	5.01406
	P16 MCMV	5.30763
	P16 MCMV	5.22887
	P16 MCMV	4.93637
	P22 MCMV	4.57729
	P22 MCMV	4.3066
	P22 MCMV	3.82576
	P22 MCMV	4.60923
	P32 MCMV	3.37917
	P32 MCMV	3.45273
	P32 MCMV	3.18502
	P32 MCMV	3.23216
	P44 MCMV	2.84402
	P44 MCMV	2.95677
	P44 MCMV	3.04254
	P44 MCMV	3.3822

## Sheet: Fig. 1B-G
		Fig. 1B	Fig. 1C	Fig. 1D	Fig. 1E	Fig. 1F	Fig. 1G
	Treatments	Ifit1 fold increase	Tnf fold increase	Il1b fold increase	Ifna5 fold increase	Ifnb1 fold increase	Stat2 fold increase
	P8 control	1.50017	1.53028	1.22697	0.24426	0.232396	1.16465
	P8 control	0.546209	0.759059	1.10416	4.6366	4.33981	0.864089
	P8 control	1.22039	0.860902	0.738132	0.882974	0.991519	0.99368
	P4 MCMV	103.544	5.47029	1.31687	0.718368	0.652829	0.90813
	P4 MCMV	112.017	4.45557	1.07154	0.157647	0.141496	0.812906
	P4 MCMV	72.4556	7.11406	1.31156	0.13942	0.0899535	0.858111
	P4 MCMV	122.818	5.64834	1.28044	0.313919	0.359959	0.98826
	P4 MCMV	106.079	10.3338	2.05095	5.09361	4.74462	1.54844
	P6 MCMV	117.487	5.00574	0.976995	0.131906	0.15758	1.0896
	P6 MCMV	118.651	5.65216	1.20644	1.36818	1.15924	0.904091
	P6 MCMV	75.1211	3.39909	0.929774	2.2485	2.13825	0.910295
	P6 MCMV	247.552	10.2562	2.00977	6.42178	5.82203	2.4659
	P8 MCMV	413.568	45.1438	14.4988	29.1871	32.482	4.04999
	P8 MCMV	114.808	10.6079	4.10088	5.18772	6.71886	2.25263
	P8 MCMV	186.721	13.8685	7.41382	43.1706	42.2148	2.49416
	P8 MCMV	130.986	64.5687	2.17002	13.6085	13.7529	2.27654
	P8 MCMV	203.807	18.8733	5.79903	50.7484	45.5957	2.25251
	P10 MCMV	265.427	32.4852	15.6556	55.352	50.8665	3.03184
	P10 MCMV	428.507	31.402	24.8799	61.13	54.1152	4.16787
	P10 MCMV	240.062	45.6301	18.8246	62.0992	59.7073	3.19148
	P12 MCMV	228.298	85.8235	8.35588	59.3839	68.8576	3.03668
	P12 MCMV	280.498	100.462	9.81184	24.3292	36.234	2.90496
	P12 MCMV	250.546	83.5684	5.22429	9.19546	9.58728	2.19761
	P12 MCMV	161.746	44.0432	9.83617	53.4195	69.746	2.88035
	P12 MCMV	214.901	66.1359	5.75046	27.2262	40.2664	1.75223
	P12 MCMV	86.4852	31.6373	10.3297	39.225	40.2514	1.89282
	P14 MCMV	112.398	54.0779	10.4451	15.3329	14.5139	1.74629
	P14 MCMV	239.869	57.8342	20.8494	31.0675	43.271	2.51379
	P14 MCMV	109.487	34.4096	7.04681	49.9532	57.6006	2.31367
	P16 MCMV	169.763	42.0213	13.8831	98.064	103.943	2.28949
	P16 MCMV	141.209	53.0792	16.0663	51.8286	75.1163	2.18641
	P16 MCMV	148.532	47.5313	17.1189	65.9169	60.4846	2.37662
	P22 MCMV	74.6242	10.6802	4.34895	114.503	132.1	1.47113
	P22 MCMV	114.989	24.3122	9.03881	117.99	150.992	1.73591
	P22 MCMV	47.7786	7.79221	6.89001	74.9585	125.189	1.16077
	P22 MCMV	74.6746	16.1056	2.36143	74.2268	95.6748	1.44447
	P32 MCMV	85.0814	6.08881	2.15028	2.54977	2.83649	1.72188
	P32 MCMV	73.5582	4.15886	2.46435	3.12965	4.76703	1.35662
	P32 MCMV	138.344	8.31189	2.73434	6.73983	6.61679	2.08395
	P32 MCMV	89.3313	3.73254	1.44146	5.04688	5.43061	1.98225
	P44 MCMV	21.3465	2.22512	1.73471	3.47609	2.91712	0.587409
	P44 MCMV	30.6929	2.01427	1.87746	3.17051	2.77732	0.724795
	P44 MCMV	15.4974	1.31592	2.44316	3.2951	3.66228	0.513007
	P44 MCMV	35.9314	1.83501	1.96497	3.96329	3.78768	0.65241

## Sheet: Fig. 1H
	Fig. 1H
	Treatment	Ifit1 fold increase
	P8 Control EGL	0.602114
	P8 Control EGL	0.906781
	P8 Control EGL	0.83187
	P8 Control EGL	0.809731
	P8 Control EGL	1.14121
	P8 Control EGL	1.50404
	P8 Control EGL	2.27385
	P8 Control EGL	0.696683
	P8 MCMV EGL	38.0692
	P8 MCMV EGL	96.6835
	P8 MCMV EGL	49.0018
	P8 MCMV EGL	77.2417
	P8 MCMV EGL	81.4962
	P8 MCMV EGL	76.7912
	P8 MCMV EGL	93.2305
	Treatment	Tnf fold increase
	P8 Control EGL	0.0819093
	P8 Control EGL	2.37595
	P8 Control EGL	2.1044
	P8 Control EGL	0.137041
	P8 Control EGL	0.783798
	P8 Control EGL	0.0359334
	P8 Control EGL	25.641
	P8 Control EGL	24.6727
	P8 MCMV EGL	253.761
	P8 MCMV EGL	42.2963
	P8 MCMV EGL	225.005
	P8 MCMV EGL	103.567
	P8 MCMV EGL	76.95
	P8 MCMV EGL	64.9161

## Sheet: Fig. 3B_Supp Fig 1B-C
				Supp Fig. 1B	Supp Fig. 1C	Fig. 3B
	Day	Treatment	Orientation	BrdU(6h) /DAPI (%)	Ki67/DAPI (%)	BrdU+Ki67+/Ki67+ (%)
						Cell cycle length - BrdU (6h)
	PND4	Control	TOP	34.7826	65.7609	52.8926
	PND4	Control	BOTTOM	33.241	64.2659	51.7241
	PND4	Control	TOP	38.6792	63.7736	60.6509
	PND4	Control	BOTTOM	40.9794	70.8763	57.8182
	PND4	Control	TOP	36.8192	68.4096	53.8217
	PND4	Control	BOTTOM	33.9408	71.5262	47.4522
	PND4	MCMV	TOP	30.6763	70.5314	43.4932
	PND4	MCMV	BOTTOM	33.4302	65.1163	51.3393
	PND4	MCMV	TOP	35.0267	72.1925	48.5185
	PND4	MCMV	BOTTOM	34.2776	70.255	48.7903
	PND4	MCMV	TOP	31.6804	66.6667	47.5207
	PND4	MCMV	BOTTOM	34.4203	69.5652	49.4792
	PND4	MCMV	TOP	34.7607	67.2544	51.6854
	PND4	MCMV	BOTTOM	37.3297	66.485	56.1475
	Day	Treatment	Orientation	BrdU(6h) /DAPI (%)	Ki67/DAPI (%)	BrdU+Ki67+/Ki67+ (%)
						Cell cycle length - BrdU (6h)
	PND6	Control	TOP	28.2456	60.5263	46.6667
	PND6	Control	BOTTOM	26.5882	62.5882	42.4812
	PND6	Control	TOP	32.7645	63.3106	51.752
	PND6	Control	BOTTOM	29.5255	64.6749	45.6522
	PND6	Control	TOP	29.2411	64.7321	45.1724
	PND6	Control	BOTTOM	31.8182	65.5502	48.5401
	PND6	500PFU	TOP	21.0978	63.4648	33.2432
	PND6	500PFU	BOTTOM	21.875	64.4231	33.9552
	PND6	500PFU	TOP	19.3443	64.0984	30.179
	PND6	500PFU	BOTTOM	20.8647	64.2857	32.4561
	PND6	500PFU	TOP	23.8748	60.274	39.6104
	PND6	500PFU	BOTTOM	22.8682	61.4341	37.224
	PND6	500PFU	TOP	19.1781	64.1096	29.9145
	PND6	500PFU	BOTTOM	19.2771	62.1687	31.0078
	Day	Treatment	Orientation	BrdU(6h) /DAPI (%)	Ki67/DAPI (%)	BrdU+Ki67+/Ki67+ (%)
						Cell cycle length - BrdU (6h)
	PND8	Control	TOP	27.8846	56.7308	49.1525
	PND8	Control	BOTTOM	29.8193	56.9277	52.381
	PND8	Control	TOP	27.4052	56.2682	48.7047
	PND8	Control	BOTTOM	29.4776	62.6866	47.0238
	PND8	Control	TOP	29.0323	54.8387	52.9412
	PND8	Control	BOTTOM	25.2632	56.1404	45
	PND8	Control	TOP	29.1892	49.4595	59.0164
	PND8	Control	BOTTOM	29.3605	53.4884	54.8913
	PND8	500PFU	TOP	19.8347	56.4738	35.122
	PND8	500PFU	BOTTOM	17.3529	52.9412	32.7778
	PND8	500PFU	TOP	19.8777	50.4587	39.3939
	PND8	500PFU	BOTTOM	19.544	51.4658	37.9747
	PND8	500PFU	TOP	22.3195	53.3917	41.8033
	PND8	500PFU	BOTTOM	22.2841	50.1393	44.4444

## Sheet: Fig. 3D-E
				Fig. 3D	Fig. 3E
	Day	Treatment	Orientation	BrdU+Ki67-/BrdU+ (%)	BrdU+Ki67+/BrdU+
				Cell cycle exit - BrdU(24h)	Cell cycle re-entry - BrdU(24h)
	PND4	Control	TOP	36.2319	63.7681
	PND4	Control	BOTTOM	34.4371	65.5629
	PND4	Control	TOP	31.0345	68.9655
	PND4	Control	BOTTOM	32.9609	67.0391
	PND4	Control	TOP	36.8182	63.1818
	PND4	Control	BOTTOM	36.6337	63.3663
	PND4	Control	TOP	33.1915	66.8085
	PND4	Control	BOTTOM	34.8958	65.1042
	PND4	500PFU	TOP	25.9669	74.0331
	PND4	500PFU	BOTTOM	28.4211	71.5789
	PND4	500PFU	TOP	36.3636	63.6364
	PND4	500PFU	BOTTOM	43.2292	56.7708
	PND4	500PFU	TOP	28.9796	71.0204
	PND4	500PFU	BOTTOM	25.1082	74.8918
	PND4	500PFU	TOP	30.1802	69.8198
	PND4	500PFU	BOTTOM	34.9282	65.0718
	Day	Treatment	Orientation	BrdU+Ki67-/BrdU+ (%)	BrdU+Ki67+/BrdU+
				Cell cycle exit - BrdU(24h)	Cell cycle re-entry - BrdU(24h)
	PND6	Control	TOP	34.1463	65.8537
	PND6	Control	BOTTOM	31.0559	68.9441
	PND6	Control	TOP	38.2353	61.7647
	PND6	Control	BOTTOM	41.9913	58.0087
	PND6	Control	TOP	38.8158	61.1842
	PND6	Control	BOTTOM	42.7313	57.2687
	PND6	Control	TOP	29.1971	70.8029
	PND6	Control	BOTTOM	31.7757	68.2243
	PND6	Control	TOP	42.2535	57.7465
	PND6	Control	BOTTOM	32.9897	67.0103
	PND6	500PFU	TOP	43.0657	56.9343
	PND6	500PFU	BOTTOM	38.6207	61.3793
	PND6	500PFU	TOP	39.726	60.274
	PND6	500PFU	BOTTOM	40.2878	59.7122
	PND6	500PFU	TOP	38.5965	61.4035
	PND6	500PFU	BOTTOM	42.7481	57.2519
	PND6	500PFU	TOP	40.9396	59.0604
	PND6	500PFU	BOTTOM	37.6812	62.3188
	PND6	500PFU	TOP	40	60
	PND6	500PFU	BOTTOM	42.5926	57.4074
	PND6	500PFU	TOP	42.4051	57.5949
	PND6	500PFU	BOTTOM	41.1043	58.8957
	PND6	500PFU	TOP	41.1043	58.8957
	PND6	500PFU	BOTTOM	46.4286	53.5714
	Day	Treatment	Orientation	BrdU+Ki67-/BrdU+ (%)	BrdU+Ki67+/BrdU+
				Cell cycle exit - BrdU(24h)	Cell cycle re-entry - BrdU(24h)
	PND8	Control	TOP	48.2051	51.7949
	PND8	Control	BOTTOM	55.2632	44.7368
	PND8	Control	TOP	44.385	55.615
	PND8	Control	BOTTOM	46.7066	53.2934
	PND8	Control	TOP	49.0446	50.9554
	PND8	Control	BOTTOM	57.9832	42.0168
	PND8	Control	TOP	49.7537	50.2463
	PND8	Control	BOTTOM	52.0468	47.9532
	PND8	500PFU	TOP	63.9535	36.0465
	PND8	500PFU	BOTTOM	61.5764	38.4236
	PND8	500PFU	TOP	62.4309	37.5691
	PND8	500PFU	BOTTOM	64.4444	35.5556
	PND8	500PFU	TOP	71.7172	28.2828
	PND8	500PFU	BOTTOM	68.1818	31.8182
	PND8	500PFU	TOP	66.21	33.79
	PND8	500PFU	BOTTOM	62.1762	37.8238

## Sheet: Fig. 4C
	Fig. 4C
	Brain sections PNd8 Samples (60X 1.3X) oEGL negatively stained by using DCX
	cumulative BrdU (hours)	Treatment	%BrdU / DAPI oEGL			Growth fraction Control	Growth fraction MCMV
	cumBrdU(1h)	Control	33.1183		cumBrdU(20h)	91.3274
			30.303			93.2551
			32.6087			91.9556
		MCMV	27.3663		cumBrdU(22h)	93.4903
			28.1416			94.8387
			26.8482			95.1697
	cumBrdU(2h)	Control	34.5104		cumBrdU(24h)	95.5638
			35.1575			92.9329
			33.9844			92.7365
		MCMV	27.3128		cumBrdU(26h)		94.1374
			32.2878				95.6683
			35.9551				94.4853
	cumBrdU(4h)	Control	39.9642		AVERAGE	93.4744	94.7637
			34.8387		Stdev	1.45358	0.802543
			42.6332
		MCMV	35.9551
			38.0841
			40.7125
	cumBrdU(6h)	Control	47.6994
			47.1616
			45.9752
		MCMV	40.6291
			42.6451
			41.5038
	cumBrdU(8h)	Control	53.149
			47.7979
			53.821
			60.5087
		MCMV	52.2927
			43.9224
			49.4725
	cumBrdU(10h)	Control	56.295
			61.4486
			58.6481
		MCMV	54.4118
			49.9358
			49.2147
	cumBrdU(12h)	Control	67.3469
			67.0792
			68.6957
		MCMV	54.5775
			53.6866
			53.3473
			53.8302
	cumBrdU(14h)	Control	72.3901
			69.5779
			79.5322
		MCMV	68.3834
			62.7027
	cumBrdU(16h)	Control	83.4928
			77.7439
			75.9894
		MCMV	61.8257
			65.0505
			65.566
	cumBrdU(18h)	Control	87.6161
			91.6988
			86.0349
		MCMV	71.2069
			77.6358
			69.8438
	cumBrdU(20h)	Control	91.3274
			93.2551
			91.9556
		MCMV	76.8959
			83.2528
			72.49
	cumBrdU(22h)	Control	93.4903
			94.8387
			95.1697
		MCMV	80.2676
			73.7003
			89.415
	cumBrdU(24h)	Control	95.5638
			92.9329
			92.7365
		MCMV	83.6323
			84.31
			88.668
	cumBrdU(26h)	MCMV	94.1374
			95.6683
			94.4853

## Sheet: Fig. 5B
	Fig. 5B
	Treatments	Cumulative BrdU duration	BrdU+PHH3+ / total PHH3+ (%)
	PNd8 Control	cumBrdU(1h)	35.6164
			33.75
			35.6061
	PNd8 MCMV		33.9623
			38.2353
			39.5604
	PNd8 Control	cumBrdU(1.5h)	65.1163
			67.4286
			48.3146
	PNd8 Control		59.5745
			61.4865
			49.635
	PNd8 Control	cumBrdU(2h)	95.9016
			92.7419
			94.964
	PNd8 Control		93.8462
			92.9825
			89.1892
	PNd8 Control	cumBrdU(4h)	98.4
			100
			98.9474
	PNd8 Control		87.1795
			93.8776
			96.1538
	PNd8 Control	cumBrdU(6h)	97.7099
			98.0198
			99.1379
	PNd8 Control		98.913
			98.9691
			100

## Sheet: Fig. 6
								Ts (BrdU/IdU exp) - from Figure 7/Table 1
								Control	MCMV
								7.0h	12.2h
Fig. 6
				TOP/BOTTOM EGL Average
Age	Treatment	IdU / BrdU	IdU duration	BrdU+ IdU-	total BrdU+	TS	TC
PND8	Control	IdU(18h)/BrdU(30min)	18	29	93	7	20.1828
PND8	Control	IdU(18h)/BrdU(30min)	18	40	67.5	7	22.1481
PND8	Control	IdU(18h)/BrdU(30min)	18	34.5	74	7	21.2635
PND8	Control	IdU(18h)/BrdU(30min)	18	25.5	44	7	22.0568
PND8	Control	IdU(18h)/BrdU(30min)	18	25	49.5	7	21.5354
PND8	Control	IdU(22h)/BrdU(30min)	22	11	46.5	7	23.6559
PND8	Control	IdU(22h)/BrdU(30min)	22	23.5	45.5	7	25.6154
PND8	Control	IdU(22h)/BrdU(30min)	22	25.5	50.5	7	25.5347
PND8	Control	IdU(22h)/BrdU(30min)	22	9.5	26.5	7	24.5094
PND8	Control	IdU(22h)/BrdU(30min)	22	8.5	25	7	24.38
PND8	Control	IdU(22h)/BrdU(30min)	22	13	33	7	24.7576
PND8	Control	IdU(22h)/BrdU(30min)	22	12	46	7	23.8261
PND8	Control	IdU(25h)/BrdU(30min)	25	14.5	44	7	27.3068
PND8	Control	IdU(25h)/BrdU(30min)	25	12	39.5	7	27.1266
PND8	Control	IdU(25h)/BrdU(30min)	25	24	47	7	28.5745
PND8	Control	IdU(25h)/BrdU(30min)	25	6	37.5	7	26.12
PND8	Control	IdU(25h)/BrdU(30min)	25	18.5	46	7	27.8152
PND8	Control	IdU(28h)/BrdU(30min)	28	32	54	7	32.1481
PND8	Control	IdU(28h)/BrdU(30min)	28	34	61.5	7	31.8699
PND8	Control	IdU(28h)/BrdU(30min)	28	17	35	7	31.4
PND8	Control	IdU(28h)/BrdU(30min)	28	38	59.5	7	32.4706
PND8	Control	IdU(32h)/BrdU(30min)	32	25	29.5	7	37.9322
PND8	Control	IdU(32h)/BrdU(30min)	32	19	25.5	7	37.2157
PND8	Control	IdU(32h)/BrdU(30min)	32	15	24.5	7	36.2857
							Average	Stdev	Standard error
							27.3221	5.15743	1.05276
				TOP/BOTTOM EGL Average
Age	Treatment	IdU / BrdU	IdU duration	BrdU+ IdU-	total BrdU+	TS	TC
PND8	500PFU	IdU(18h)/BrdU(30min)	18	34.5	44.5	12.2	27.4584
PND8	500PFU	IdU(18h)/BrdU(30min)	18	37	49.5	12.2	27.1192
PND8	500PFU	IdU(18h)/BrdU(30min)	18	57.5	70.5	12.2	27.9504
PND8	500PFU	IdU(18h)/BrdU(30min)	18	26	42.5	12.2	25.4635
PND8	500PFU	IdU(22h)/BrdU(30min)	22	41	62.5	12.2	30.0032
PND8	500PFU	IdU(22h)/BrdU(30min)	22	82	93.5	12.2	32.6995
PND8	500PFU	IdU(22h)/BrdU(30min)	22	64.5	81.5	12.2	31.6552
PND8	500PFU	IdU(25h)/BrdU(30min)	25	22	52.5	12.2	30.1124
PND8	500PFU	IdU(25h)/BrdU(30min)	25	33.5	48.5	12.2	33.4268
PND8	500PFU	IdU(25h)/BrdU(30min)	25	46	66	12.2	33.503
PND8	500PFU	IdU(25h)/BrdU(30min)	25	27	54	12.2	31.1
PND8	500PFU	IdU(28h)/BrdU(30min)	28	16	36.5	12.2	33.3479
PND8	500PFU	IdU(28h)/BrdU(30min)	28	51.5	72.5	12.2	36.6662
PND8	500PFU	IdU(28h)/BrdU(30min)	28	16	44	12.2	32.4364
PND8	500PFU	IdU(28h)/BrdU(30min)	28	34	80	12.2	33.185
PND8	500PFU	IdU(32h)/BrdU(30min)	32	25.5	55.5	12.2	37.6054
PND8	500PFU	IdU(32h)/BrdU(30min)	32	27.5	36	12.2	41.3194
PND8	500PFU	IdU(32h)/BrdU(30min)	32	26.5	39	12.2	40.2897
PND8	500PFU	IdU(32h)/BrdU(30min)	32	42	69	12.2	39.4261
PND8	500PFU	IdU(32h)/BrdU(30min)	32	35	48	12.2	40.8958
PND8	500PFU	IdU(32h)/BrdU(30min)	32	77	101.5	12.2	41.2552
PND8	500PFU	IdU(32h)/BrdU(30min)	32	22.5	38.5	12.2	39.1299
PND8	500PFU	IdU(36h)/BrdU(30min)	36	46.5	56.5	12.2	46.0407
PND8	500PFU	IdU(36h)/BrdU(30min)	36	40.5	50	12.2	45.882
PND8	500PFU	IdU(36h)/BrdU(30min)	36	84.5	112.5	12.2	45.1636
PND8	500PFU	IdU(36h)/BrdU(30min)	36	36.5	49.5	12.2	44.996
							Average	Stdev	Standard error
							36.0269	6.24944	1.22562

## Sheet: Fig. 7C
	S phase	S cells	Ps=	BrdU/IdU co-labeled cells (Green and Red)
	Left S phase	L cells	PL=	IdU label alone (Green only)
	S-phase length		TS=	PS/PL x 5.5	TS=	PS/PL x 7.5
	Fig. 7C
	TS = PS/PL x 5.5
		Treatments	Cerebellar Side	Green/(Red+Green) x 100
				(PL / PS + PL) x 100
	IdU (6 hours) BrdU (30 minutes)	PNd8 Control	TOP	42.4581
			BOTTOM	40.4762
			TOP	40.4372
			BOTTOM	41.1429
			TOP	44.2478
			BOTTOM	44.7205
			TOP	36.7089
			BOTTOM	47.7419
			TOP	52.0619
			BOTTOM	39.2308
		PNd8 MCMV	TOP	33.75
			BOTTOM	35.5372
			TOP	30.5732
			BOTTOM	38.2979
			TOP	27.4194
			BOTTOM	28.9157
			TOP	29.7778
			BOTTOM	34.6667
			TOP	27.9221
			BOTTOM	28.934
			TOP	28.3262
			BOTTOM	36.9748
	TS = PS/PL x 7.5
		Treatments	Cerebellar Side	Green/(Red+Green) x 100
				(PL / PS + PL) x 100
	IdU (8 hours) BrdU (30 minutes)	PNd8 Control	TOP	53.8117
			BOTTOM	51.4706
			TOP	55.3922
			BOTTOM	56.6667
			TOP	57.3171
			BOTTOM	52.5
			TOP	52.381
			BOTTOM	58.5586
			TOP	59.893
			BOTTOM	40.7692
		PNd8 MCMV	TOP	32.243
			BOTTOM	46.6667
			TOP	35.3612
			BOTTOM	46.4706
			TOP	44.3038
			BOTTOM	37.931
			TOP	50.237
			BOTTOM	50.4673
			TOP	33.3333
			BOTTOM	29.4833

## Sheet: Fig. 8
	Fig. 8B (Western blot)							Fig. 8D (Western blot)							Fig. 8E (RT-PCR)
	Treatments	E2F-1 Fold Change						Treatments	Cyclin D1 Fold Change						Treatments	Ccnd1 Fold Change	Gene for Cyclin D1
	PNd8 Control GCPs	1.0866						PNd8 Control GCPs	0.803987						PNd8 Control External Granule Layer	0.603695
		0.828791							1.15689							0.835222
		1.12682							1.16352							1.17444
		0.957795							0.875609							1.68869
	PNd8 MCMV GCPs	1.11597						PNd8 MCMV GCPs	0.812856						PNd8 MCMV External Granule Layer	0.759256
		1.53521							1.07863							0.62727
		0.959613							1.0717							0.994152
		1.22485							1.44919
		1.65181							0.937479
	Treatments	pRb S795 Fold Change						Treatments	p-Cyclin D1 Fold Change						Treatments	Ccne1 Fold Change	Gene for Cyclin E1
	PNd8 Control GCPs	0.844379						PNd8 Control GCPs	0.802322						PNd8 Control External Granule Layer	1.08788
		1.633							1.53137							1.12345
		1.39024							1.16328							0.855934
		0.132385							0.503025							1.02752
	PNd8 MCMV GCPs	0.0325844						PNd8 MCMV GCPs	0.844902							1.27462
		1.39218							1.47415							1.2574
		1.38231							1.03828							1.14418
		1.29713							1.29915						PNd8 MCMV External Granule Layer	1.10788
		0.0583484							0.932014							1.07191
																0.784015
																0.922413
																0.99306
	Treatments	pRb S780 Fold Change						Treatments	Cdk4 Fold Change							0.80785
	PNd8 Control GCPs	0.637415						PNd8 Control GCPs	0.319044							0.778348
		1.29083							1.47961
		1.15667							1.38895
		0.915085							0.812399
	PNd8 MCMV GCPs	0.212863						PNd8 MCMV GCPs	0.713891
		1.25125							1.96702
		0.963712							1.87046
		0.616774							2.15365
		0.468883							1.95618
	Treatments	pRb S807/81 Fold Change						Treatments	Cdk6 Fold Change
	PNd8 Control GCPs	0.626837						PNd8 Control GCPs	1.23797
		1.26116							0.951402
		1.05261							0.952905
		1.0594							0.857727
	PNd8 MCMV GCPs	0.276287						PNd8 MCMV GCPs	0.587093
		0.210477							0.643534
		0.10954							0.771852
		0.114682							0.768464
		0.0286211							0.642191
								Treatments	Cyclin E1 Fold Change
								PNd8 Control GCPs	1.0598
									1.0226
									0.964063
									0.953538
								PNd8 MCMV GCPs	0.913587
									0.674394
									0.774689
									0.750812
									0.859733
								Treatments	Cdk2 Fold Change
								PNd8 Control GCPs	0.601752
									1.10086
									1.4372
									0.86019
								PNd8 MCMV GCPs	0.768438
									0.65808
									0.38615
									0.619736
									0.654747

[truncated: 6 more sheets: Fig. 9, Supp Fig. 1B-C_Fig. 3B, Supp Fig. 2B, Supp Fig. 5B, Supp Fig. 6C, Supp Fig. 6E]
